# Supplementary material for: The production technology of mineral soda alumina glass: A perspective from microstructural analysis of glass beads in Iron Age Taiwan
Source: PLoS One. 2022 Feb 15;17(2):e0263986. doi: 10.1371/journal.pone.0263986 (PMC8846499; doi:10.1371/journal.pone.0263986)
Supplement: S1 Table — (XLSX) [file pone.0263986.s001.xlsx]

## Sheet: full list
Sample No.	Site	n	Colour	Artefact type	Chem group	SiO2	Al2O3	Na2O	K2O	MgO	CaO	FeO	MnO	CuO	SnO2	PbO	Cl	SO3	P2O5	Mn	Ti	Ba	Sc	V	Co	Ni	Zn	As	Rb	Sr	Y	Zr	Nb	Ag	Sb	Cs	La	Ce	Pr	Nd	Sm	Eu	Gd	Tb	Dy	Ho	Er	Tm	Yb
						wt%	wt%	wt%	wt%	wt%	wt%	wt%	wt%	wt%	wt%	wt%	wt%	wt%	wt%	wt%	wt%	wt%	ppm	ppm	ppm	ppm	ppm	ppm	ppm	ppm	ppm	ppm	ppm	ppm	ppm	ppm	ppm	ppm	ppm	ppm	ppm	ppm	ppm	ppm	ppm	ppm	ppm	ppm	ppm
JXL01	Jiuxianglan	48	red	bead	m-Na-Al	59.2908	11.4081	18.4935	2.24125	0.545306	3.14542	1.09588	0.0653813	1.1694	0.0580021	0.863308	1.01043	0.146671		0.0506352	0.35384	0.155681
JXL02	Jiuxianglan	44	red	bead	m-Na-Al	59.4393	11.715	18.5486	2.34318	0.472166	2.56636	1.14892	0.0477545	1.1442	0.0645955	0.783361	1.07136	0.147761	0.0484261	0.036984	0.370046	0.142438	2.01356	51.2238	< D.L.	< D.L.	10.6018	< D.L.	26.9603	511.769	6.7055	390.922	5.03458	21.6973	13.2652	< D.L.	19.8976	33.6875	2.93311	10.6712	1.21039	0.263996	1.56353	0.101389	0.353526	0.069612	0.191003	< D.L.	< D.L.
JXL03	Jiuxianglan	39	yellow	bead	m-Na-Al	57.0205	13.27	18.0769	2.49026	0.332933	2.37051	1.07211	0.0412308	0.0796974	0.144226	3.05559	0.914869	0.132949	0.0042844	0.0319316	0.323881	0.233587	2.23754	52.5214	< D.L.	< D.L.	< D.L.	< D.L.	31.3249	664.582	6.13442	266.989	3.74417	6.3688	1.63126	< D.L.	20.989	32.7396	2.77988	10.2283	0.202495	0.428285	1.4063	0.051966	0.46706	< D.L.	< D.L.	< D.L.	< D.L.
JXL04	Jiuxianglan	29	blue	bead	m-Na-Al	61.8338	10.6507	18.3776	3.29138	0.110303	1.18514	0.6151	0.0460931	1.0549	0	0.30061	0.862148	0.184331	0.171254	0.0356973	0.275558	0.124424	1.96351	70.5485	2.5243	4.45031	29.0752	14.6002	75.7488	299.491	5.43439	362.817	10.5594	19.6278	11.4382	0.689975	10.85	20.595	1.82674	5.41708	1.0724	0.548402	1.56126	0.222767	< D.L.	0.170025	0.558966	0.362751	2.04819
JXL05	Jiuxianglan	35	yellow	bead	m-Na-Al	55.6537	13.2263	21.1923	2.578	0.423697	2.58314	1.11874	0.0370714	0.0871486	0.0403943	1.22025	1.12185	0.242946	0.0517407	0.0287103	0.397979	0.23868	< D.L.	52.1892	4.51784	27.8276	11.2319	4.69658	37.3027	713.488	6.784	540.736	5.0493	5.12822	1.50077	0.682942	26.2106	35.6154	3.30235	11.423	2.21383	0.669645	1.77926	0.474464	1.62685	0.327225	1.66391	0.355338	< D.L.
JXL06	Jiuxianglan	44	blue	bead	m-Na-Al	59.3261	8.87432	21.1468	1.8175	0.477718	4.09386	1.24316	0.0607455	0.523605	0.0134795	0.0465136	0.60703	0.424202	< D.L.	0.0470449	0.307809	0.0950281	2.52717	77.4309	< D.L.	< D.L.	< D.L.	< D.L.	36.2149	335.472	12.7747	390.731	3.40357	0.748391	3.45066	< D.L.	27.6173	36.7627	3.74991	14.618	1.69932	0.359379	0.457873	0.239674	1.70933	0.534414	< D.L.	0.260771	< D.L.
JXL07	Jiuxianglan	46	yellow	bead	m-Na-Al	56.4539	12.9574	19.0904	2.16152	0.303317	2.34891	1.22505	0.057587	0.051063	0.11325	2.30901	1.09359	0.138663	0.0249194	0.0445988	0.469476	0.246847	2.79734	58.827	< D.L.	< D.L.	< D.L.	< D.L.	29.8252	733.951	6.96418	388.668	5.42364	4.99682	5.4887	< D.L.	26.422	45.6926	3.57684	11.0072	1.01533	0.131796	1.25288	0.103598	< D.L.	0	< D.L.	< D.L.	< D.L.
JXL08	Jiuxianglan	55	green	bead	m-Na-Al	60.9213	11.2193	16.6256	2.88982	0.198607	1.38056	0.793965	0.0376745	0.515916	0.10196	3.10849	0.988424	0.0704509	0.00326965	0.0291774	0.258793	0.100862	2.54738	28.3512	< D.L.	< D.L.	< D.L.	< D.L.	56.8104	298.121	6.76985	320.416	7.30061	12.9653	12.4527	< D.L.	11.7123	22.7965	1.48648	4.34494	1.75311	0.0853804	0.987588	0.134073	< D.L.	0	< D.L.	< D.L.	< D.L.
JXL09	Jiuxianglan	36	green	bead	m-Na-Al	57.31	10.7794	17.9431	1.71512	0.3479	2.30374	1.20968	0.0397417	0.518511	0.376675	4.15145	1.04604	0.29285		0.0307783	0.384494	0.140807										0
JXL10	Jiuxianglan	32	red	bead	m-Na-Al	59.2734	8.89719	19.4031	1.94562	1.44666	2.08781	1.85875	0.152959	1.60569	0.132312	0.344713	0.968944	0.289463	0.182038	0.118461	0.433189	0.103026	6.58801	67.5313	19.6084	54.8481	119.528	33.718	50.702	286.152	14.606	451.555	6.67662	42.222	10.5301	0.577874	37.9931	48.7498	6.01028	25.5124	3.61619	0.846413	4.66214	0.547501	2.52836	0.358692	1.01422	0.390273	1.70247
JXL11	Jiuxianglan	32	green	bead	m-Na-Al	59.2037	11.32	15.8406	2.13844	0.347281	2.20437	1.14263	0.0732531	0.723875	0.218325	3.94531	0.883087	0.0840375	0.211339	0.0567316	0.351272	0.159043	6.34844	52.8433	8.69286	4.81372	44.0073	14.2212	37.9249	539.626	9.14622	477.831	6.35925	13.4231	8.44073	0.660687	23.5089	38.0529	3.34721	14.5423	2.60997	1.17133	3.00169	0.286774	2.08755	0.302522	0.830832	0.105308	< D.L.
JXL12	Jiuxianglan	27	yellow	bead	m-Na-Al	55.9915	12.8741	18.0293	2.45333	0.395681	2.28852	1.34219	0.0315852	0.0698296	0.306511	3.0833	0.949244	0.0985963	0.106746	0.0244615	0.405178	0.212958	4.64531	56.7733	4.67325	6.42288	25.7982	7.09336	46.3685	735.34	7.68556	256.441	6.40778	3.36157	0.593609	0.0657765	32.2831	45.1853	4.18294	16.4921	2.99975	0.855668	2.65301	0.376565	2.22557	0.305041	0.995374	0.386686	< D.L.
JXL13	Jiuxianglan	38	green	bead	m-Na-Al	57.9345	12.1992	17.0784	2.22579	0.368058	2.53737	1.3429	0.0707316	0.531247	0.310745	3.38479	0.862911	0.110453	0.0709704	0.0547788	0.393428	0.209227	< D.L.	53.4454	11.3612	40.338	61.5538	13.7114	34.5055	629.006	8.77474	514.607	5.37872	8.3951	4.48204	0.728533	27.366	44.7486	3.72764	17.3483	3.47274	1.06474	3.54216	0.696526	2.9334	0.565418	1.55561	0.188621	< D.L.
JXL14	Jiuxianglan	26	green	bead	m-Na-Al	58.1785	11.27	16.3892	1.90885	0.392831	2.30615	1.28047	0.0439654	0.882677	0.329304	4.00962	0.916031	0.0881808	0.123504	0.0340494	0.364617	0.143706	2.83915	52.4807	6.83958	12.3973	40.7545	17.3617	34.7263	649.085	10.6175	501.681	6.75819	22.1517	11.3293	0.231534	26.9865	43.5074	3.84541	16.2764	2.80688	1.58904	3.28908	0.553374	2.43046	0.25585	1.28956	0.639993	1.81026
JXL15	Jiuxianglan	32	yellow	bead	m-Na-Al	56.0441	12.9903	18.5612	2.57875	0.424216	2.33969	1.27003	0.052275	0.0627125	0.0884625	2.36942	0.97635	0.1136	0.105491	0.0404849	0.383891	0.254979	3.52405	58.0751	3.23527	6.82286	18.308	8.1916	44.5067	765.236	6.92886	303.25	6.2494	4.64785	0.42154	0.585357	29.2127	42.1813	4.00818	17.202	2.82081	1.38365	2.39082	0.365749	2.37971	0.448362	0.471272	0.411513	1.69875
JXL16	Jiuxianglan	39	blue	bead	m-Na-Al	62.2769	10.4569	16.3303	2.30231	0.29741	1.91282	0.952785	0.0455359	1.163	0.112064	1.35228	0.965354	0.0757308	0.0888726	0.0352657	0.268945	0.116566	0.93777	50.2428	4.51802	7.10401	63.7962	15.3165	48.2794	402.08	8.17218	442.111	6.33145	32.3806	8.21425	0.597336	17.9487	32.5851	2.98593	12.0288	1.30873	0.813392	2.80752	0.335725	0.987953	0.264991	1.13462	< D.L.	< D.L.
JXL17	Jiuxianglan	48	blue	bead	m-Na-Al	63.1673	10.6183	17.2031	2.05521	0.223315	1.77479	1.07438	0.134706	0.928794	0.0514875	0.229229	1.05703	0.0553583	0.162639	0.104325	0.460279	0.172127	5.6258	38.9542	12.4232	4.37799	49.7844	14.0084	33.9836	403.331	10.5198	653.769	8.11237	5.79075	8.12237	0.441454	19.1675	36.3269	3.18003	15.1596	2.36692	0.922752	2.24165	0.469219	2.22857	0.24655	1.06895	0.37011	1.537
JXL18	Jiuxianglan	43	blue	bead	m-Na-Al	62.077	10.9381	17.9309	2.7407	0.274672	1.48127	0.983744	0.0418419	1.03475	0.0093814	0.0377698	1.05482	0.0615093	0.089818	0.0324048	0.323862	0.0980814	2.56612	44.563	3.62569	4.55845	45.7417	14.441	70.1782	254.452	12.6143	322.243	10.8071	3.65974	7.70507	0.541808	17.477	38.3168	3.02936	12.2297	1.58625	0.807076	3.01058	0.511714	2.57133	0.490005	1.6015	< D.L.	2.8623
JXL19	Jiuxianglan	36	yellow	bead	m-Na-Al	55.8658	12.8044	17.9064	2.40583	0.310039	2.26222	1.16514	0.0416444	0.0671611	0.0876972	4.03028	0.981114	0.124361	0.209824	0.032252	0.42191	0.230075	4.93979	51.7085	2.50362	< D.L.	21.2366	9.70537	39.2366	731.797	5.8906	273.784	5.82591	2.13372	2.38224	0.920615	24.8766	40.1201	3.9315	16.4165	1.25104	1.03602	2.52704	0.479832	1.70056	0.283106	0.679443	0.450939	< D.L.
JXL20	Jiuxianglan	47	yellow	bead	m-Na-Al	62.4753	10.6479	17.1345	2.63766	0.252698	1.35463	0.726274	0.0312872	0.0515787	0.0498809	2.25812	1.16702	0.0427	0.0611295	0.0242307	0.308473	0.12362	< D.L.	38.1192	2.61881	16.4323	14.3116	3.5989	51.5227	273.155	6.11515	274.403	11.6474	27.3207	3.34932	0.508463	12.8201	30.5884	1.69108	8.90714	2.87343	0.37392	2.1017	0.380595	3.30727	< D.L.	1.55563	0.278163	< D.L.
JXL21	Jiuxianglan	32	blue	bead	m-Na-Al	60.385	11.8625	19.5431	2.545	0.224044	1.60625	0.837688	0.0342	1.32638	0.152412	0.185547	1.22219	0.0764594	< D.L.	0.0264865	0.281772	0.13953	1.42435	41.0213	< D.L.	< D.L.	< D.L.	< D.L.	43.5793	256.69	8.29774	230.777	6.33931	1.15511	11.4816	< D.L.	12.2755	32.2058	1.79703	6.19755	1.27752	0.331901	1.29481	0.213479	0.383821	0.175147	< D.L.	< D.L.	0.194855
JXL22	Jiuxianglan	45	red	bead	m-Na-Al	58.5851	12.068	17.4878	2.58778	0.588189	2.57822	1.27228	0.0624867	1.23	0.0568711	0.609856	0.971833	0.120831	0.318704	0.0483934	0.405489	0.170296	6.38213	57.1953	4.30273	3.81131	61.7154	12.9604	46.3205	654.25	9.85538	529.298	6.62695	17.3232	15.1158	0.925286	27.5791	42.8984	4.32885	16.383	2.58147	1.29999	3.09299	0.288802	1.69356	0.198536	1.07921	0.310508	1.9988
JXL23	Jiuxianglan	33	green	bead	m-Na-Al	57.1773	12.0094	15.8555	2.43091	0.27883	2.14818	1.09733	0.0349636	1.36133	0.430609	5.61727	0.955533	0.0780576	0.0256827	0.0270779	0.335566	0.195274	2.55848	31.4305	< D.L.	< D.L.	< D.L.	< D.L.	37.1075	502.518	6.1856	165.659	4.50211	74.4092	3.69125	< D.L.	19.1819	32.6245	2.47508	8.1801	1.25512	0.112794	1.64707	0.144308	0.714589	< D.L.	< D.L.	< D.L.	< D.L.
JXL24	Jiuxianglan	28	orange	bead	m-Na-Al	52.73	12.55	15.52	1.465	0.845782	3.62429	2.55214	0.0261429	7.44857	1.2421	1.54786	0.485568	0.263321	0.139235	0.0202466	0.326388	0.0928659	5.29981	71.0031	21.6879	13.6433	1773.65	297.397	28.1361	421.299	8.10267	249.351	3.51299	48.3616	50.3028	< D.L.	28.1469	43.4167	4.05723	13.889	1.79951	0.30998	1.21544	0.148794	0.57112	0.0445829	< D.L.	< D.L.	< D.L.
JXL25	Jiuxianglan	34	orange	bead	m-Na-Al	57.3841	9.62618	16.6203	1.49706	0.866682	3.04824	1.93735	0.0518382	4.75147	0.471324	1.43118	0.948903	0.211571	0.0684671	0.0401466	0.246305	0.0911746	5.08816	100.761	10.648	57.3773	1103.34	92.5977	36.0637	352.534	11.9533	156.222	3.30847	44.8789	91.5668	0.526825	25.4987	33.3602	3.97743	18.8498	1.92375	0.851747	3.73266	0.446086	1.95433	0.534977	1.22917	0.349539	2.23559
JXL26	Jiuxianglan	42	green	bead	m-Na-Al	60.3081	10.6983	17.0664	1.9181	0.303769	2.15626	1.1442	0.0368262	1.08161	0.127798	2.69567	1.03845	0.0963429	0.0809454	0.0285204	0.375596	0.154461	< D.L.	47.5309	5.41018	24.4325	38.6804	10.548	26.2963	533.502	9.71998	555.87	5.92779	33.5221	10	0.365458	24.8713	42.9075	3.85564	16.0656	3.2325	0.802356	2.34512	0.376938	2.4784	0.439574	1.3685	0.18897	< D.L.
JXL27	Jiuxianglan	58	orange	bead	m-Na-Al	58.9934	10.8133	14.4759	2.0431	0.789419	3.18483	1.70431	0.0337448	5.20431	0.38869	0.9012	0.838079	0.276307	0.0845654	0.026134	0.203079	0.0958431	3.36418	101.011	10.8924	70.9804	734.957	178.202	36.2305	447.147	10.1229	221.842	3.29899	36.7815	120.112	0.841305	26.5751	34.4	4.23481	16.7212	2.79998	0.560175	2.93529	0.458394	2.01786	0.268996	0.916997	0.259519	< D.L.
JXL28	Jiuxianglan	53	blue	bead	m-Na-Al	63.4526	11.2838	17.5219	2.47736	0.228779	1.68723	0.832438	0.0468717	0.859202	0.0259302	0.260285	1.06541	0.0883094	0.05971	0.0363009	0.249093	0.111041	< D.L.	43.2592	6.11092	36.6729	17.2688	6.22479	35.0135	320.296	11.2147	351.2	6.52622	12.5157	7.59803	0.746191	19.4401	34.717	3.36708	13.0734	4.59565	0.509074	1.04691	0.588402	2.79951	0.667525	2.02765	0.148279	< D.L.
JXL29	Jiuxianglan	36	blue	bead	m-Na-Al	62.7844	9.85667	19.8914	1.37639	0.231669	1.965	0.790764	0.0653694	0.873442	0.0522361	0.207564	1.32861	0.108172	0.0531826	0.050626	0.289605	0.0928915	< D.L.	50.7958	3.83562	30.088	46.4504	10.7866	16.382	372.216	12.3053	519.251	4.82224	10.2547	8.21765	0.57609	21.9602	39.3571	3.54743	16.4473	2.42436	0.880812	3.27977	0.533882	2.78243	0.542965	1.73168	0.318973	< D.L.
JXL30	Jiuxianglan	47	green	bead	m-Na-Al	60.8564	11.5626	16.5936	1.61534	0.384157	2.38064	1.19155	0.0720851	0.694962	0.110768	2.11379	1.04401	0.102432	0.0598943	0.055827	0.385461	0.163087	< D.L.	49.8312	10.8702	35.4063	113.393	11.0457	26.7069	521.816	11.227	393.164	6.50751	15.1507	5.15066	0.82919	26.0773	45.6045	4.38486	18.9855	4.03224	1.17411	2.8151	0.777114	2.9409	0.609745	1.58005	0.260492	< D.L.
JXL31	Jiuxianglan	32	green	bead	m-Na-Al	61.3994	11.1278	15.3316	1.80625	0.332772	2.22688	1.08443	0.0921125	0.714466	0.113753	2.70155	0.883228	0.0868344	0.118211	0.0713374	0.348304	0.154796	2.90151	49.1057	12.8033	10.4189	18.815	12.838	32.3326	523.873	10.7667	388.852	5.56866	8.82464	7.80888	1.35277	25.401	41.601	4.02922	14.4222	3.61337	0.512756	3.62793	0.436239	2.45687	0.418797	0.80609	< D.L.	2.32993
JXL32	Jiuxianglan	37	yellow	bead	m-Na-Al	56.3438	13.3697	18.4157	2.17876	0.306581	2.21838	1.11731	0.0308946	0.0485622	0.202859	2.64023	1.06463	0.12253	0.163616	0.0239266	0.397124	0.24035	4.78238	56.3372	2.78412	8.73543	22.6922	8.09675	33.9872	801.265	7.64602	297.326	5.98982	3.76971	1.23865	0.44449	26.6923	46.1455	3.7605	16.544	2.55374	1.30008	2.48948	0.311753	1.31401	0.340127	1.53799	0.388893	2.27355
JXL33	Jiuxianglan	47	yellow	bead	m-Na-Al	57.8268	13.8945	17.4989	2.63298	0.390504	2.45447	1.27803	0.0437511	0.0486191	0.0757149	1.66361	0.978679	0.0770021	0.0477404	0.0338834	0.454616	0.223825	< D.L.	43.6158	3.80264	15.9328	20.1829	2.15385	36.9511	693.192	7.25889	178.36	6.65133	1.20966	2.16074	0.854572	27.3302	37.7434	3.83453	13.7236	2.93299	0.6443	1.0777	0.627166	2.10605	0.307441	1.15812	0.119579	< D.L.
JXL34	Jiuxianglan	15	red	bead	m-Na-Al	61.8827	7.63733	14.41	4.72533	2.03773	3.60733	1.23757	0.10406	0.936453	0.0626467	0.333933	0.79802	0.0592733	0.990597	0.0805903	0.213022	0.159764	3.47595	39.8517	9.2002	19.7782	172.258	22.8791	102.329	497.787	12.2917	359.257	5.0255	7.19199	12.9265	0.563295	21.208	41.0379	3.56183	14.5775	2.08981	0.81953	4.41806	0.422926	3.34744	0.391369	1.74296	0.446542	2.52982
JXL35	Jiuxianglan	49	red	bead	m-Na-Al	61.5337	12.0306	16.7714	2.35755	0.442671	2.36878	1.25291	0.0461857	1.29041	0.148214	0.335424	0.91552	0.101943	0.0751028	0.035769	0.400694	0.196807	< D.L.	52.5603	10.9155	70.538	68.2433	27.122	36.6544	640.545	8.07449	593.017	5.7624	14.623	18.4726	0.954096	30.4311	48.9694	4.09358	17.1657	2.37827	1.09044	2.61036	0.448508	2.22435	0.267835	1.17304	0.211329	< D.L.
JXL48	Jiuxianglan	36	yellow	waste	m-Na-Al	54.2689	12.6244	19.5081	1.93866	0.118883	1.75389	0.671875	0.0270444	0.0591667	0.615778	5.83167	0.883925	0.303983	0.125354	0.0209448	0.266695	0.129476	3.20941	28.5895	2.87964	5.0657	20.3352	5.68915	22.2248	434.344	6.00647	243.386	2.47847	10.7538	1.70405	0.558577	10.8358	20.3871	1.96347	7.96012	1.3226	0.761293	2.17656	0.330149	1.43911	0.355361	0.910275	0.368054	2.52908
KWL001_o	Kiwulan	12	orange	bead	m-Na-Al	57.2375	10.0625	11.0108	2.63333	0.67195	2.95167	2.8625	0.0370167	6.01333	1.34193	1.88167	0.625367	0.117258	0.14745	0.0286679	0.536427	0.130608	5.61809	47.6794	55.4713	277.223	553.484	178.651	33.4148	196.613	8.09713	293.952	4.74434	20.8149	65.2677	0.352048	26.8036	37.0229	4.08346	16.4892	3.03296	0.807039	2.63564	0.15311	1.64327	0.250599	0.9635	0.125863	1.36358
KWL001_i	Kiwulan	30	dark blue	bead	v-Na-Ca	62.955	2.997	13.9567	2.73533	3.44667	7.856	1.28867	0.76487	0.1746	0	0.0689267	0.643417	0.232507	0.39673	0.592361	0.108044	0.0529952	4.47718	21.4257	5.86548	32.0073	29.8693	7.25492	10.408	276.858	3.77688	42.7219	1.54908	2.61092	3.631	0.36499	6.27926	8.80739	0.985708	4.37398	0.743598	0.17497	0.343555	0.157251	< D.L.	0.162817	0.507584	0.0821437	< D.L.
KWL002_o	Kiwulan	5	orange	bead	m-Na-Al	56.758	10.716	11.34	1.908	0.79472	2.956	2.844	0.07094	7.814	0.35198	1.9633	0.4081	0.17524	0.0568509	0.0549402	0.290367	0.16322	4.22074	72.6625	156.827	141.404	786.828	616.309	35.462	297.203	10.4203	389.843	5.01649	68.4549	35.9203	0.536734	32.0084	42.8628	5.35249	22.3422	3.49104	0.895358	3.68241	0.346882	2.04053	0.322646	1.20596	0.388586	2.54578
KWL002_i	Kiwulan	23	blue	bead	v-Na-Ca	62.2274	1.88668	14	2.72913	5.60957	5.43217	0.956952	1.22531	0.1796	0.12873	2.01863	0.58237	0.28777	0.0757577	0.948953	0.0997376	0.0448449	3.08293	35.076	348.782	30.0056	245.27	44.8132	32.5597	335.762	7.12538	129.171	4.0152	4.76367	5.12854	2.74032	13.4045	19.9177	2.59946	8.92997	1.52649	0.353082	2.16567	0.142644	2.6428	0.392118	0.781008	0.362616	1.75908
KWL003*	Kiwulan	4	orange	bead	m-Na-Al	61.6015	12.3514	15.2058	1.38533	0.84337	2.67941	1.21953	0.0305565	3.13029	0.0238744	0.0204056			0.0822374	0.0236648	0.164208	0.0439486	5.85468	95.9382	5.01056	32.2839	29.6027	22.1361	25.8181	313.168	7.26299	133.749	2.00906	20.2715	7.04291	0.404495	19.39	26.8793	3.03323	13.3369	2.1398	0.637689	1.99251	0.224681	1.16093	0.290585	0.670955	0.11109	1.16345
KWL004	Kiwulan	35	orange	bead	m-Na-Al	56.9086	11.57	16.9309	1.76686	0.742249	3.22486	1.586	0.02752	4.06686	0.00521714	0.0430343	1.05495	0.281994	0.076725	0.0213131	0.202345	0.130121	5.24732	67.9538	5.46371	24.7435	19.1411	11.4834	23.0413	337.9	6.85574	219.45	1.96577	7.26542	3.09016	0.723352	18.0668	20.4536	2.70702	11.1984	1.53792	0.63132	2.10546	0.129655	< D.L.	0.209143	0.684379	0.212895	1.51736
KWL005	Kiwulan	28	orange	bead	m-Na-Al	54.9282	9.28071	19.2218	1.37808	0.782036	3.03286	1.60929	0.0457571	4.95393	0.710086	0.687954	1.325	0.366346	0.121864	0.0354371	0.213415	0.0943976	6.0711	107.626	15.6902	76.6405	75.3462	132.856	24.6941	274.382	8.58405	251.421	2.12654	42.9617	49.3516	0.419691	23.414	31.5174	3.79043	13.4213	2.08298	0.575522	1.61377	0.240922	1.62845	0.199854	0.824352	0.208766	1.17412
GS001	Guishan	68	green	bead	m-Na-Al	64.2444	7.095	16.9591	1.47884	0.449199	2.80882	1.42801	0.0639	1.28418	0.0721221	1.40233	0.458234	0.402512	0.0761649	0.049488	0.180137	0.116409	4.71839	112.187	9.76639	171.231	11.0195	15.8921	29.8462	335.939	8.12195	327.741	3.10711	4.71493	2.00358	0.669685	26.8427	39.6825	3.41135	11.5859	2.91225	0.77225	2.48724	0.273571	1.80743	0.51071	1.11032	0.0556714	0.862438
GS004	Guishan	38	red	bead	m-Na-Al	63.4408	10.3092	14.4239	1.66947	0.744292	2.92211	2.33316	0.0728053	0.783934	0.0624658	0.158158	0.710816	0.119511	0.154075	0.0563848	0.346788	0.0818082	6.99457	82.1089	15.5274	61.8811	151.479	30.3562	48.0015	376.187	10.8942	410.851	4.77915	48.6775	7.7994	0.436385	32.5164	49.1213	4.81756	19.8797	4.57198	0.771654	2.52344	0.359354	2.38682	0.597244	1.47615	0.0905119	1.62061
GS005	Guishan	40	yellow	bead	m-Na-Al	60.8803	8.5785	15.6815	2.029	0.346995	2.68975	1.8245	0.078355	0.091945	0.381862	4.75675	0.557357	0.330538	0.0698154	0.0606828	0.34442	0.111015	4.58594	53.2695	4.02028	5.04899	25.3158	3.48084	48.9976	285.47	13.5482	438.985	4.20555	1.10639	3.03495	1.07489	30.7272	40.645	4.57448	16.8371	5.59886	0.614913	3.22614	0.486698	2.63557	0.630985	1.28609	0.18722	1.75427
GS022	Guishan	57	yellow	bead	m-Na-Al	66.5109	6.32368	15.2146	0.819832	0.262393	2.41772	1.70337	0.0641912	0.157653	0.136337	3.43593	1.03004	0.105972	0.00629514	0.0497135	0.19606	0.0723576	14.0306	72.6326	3.22465	< D.L.	19.2659	18.6864	39.6155	271.597	18.1076	418.572	3.66563	3.54274	3.47168	1.02352	22.8145	35.6085	2.97394	18.6504	10.0206	1.64656	1.07279	0.946475	< D.L.	1.92262	2.85221	0.524792	3.05704
GS028	Guishan	43	yellow	bead	m-Na-Al	60.3184	8.29651	16.893	1.0303	0.104765	1.64178	0.575686	0.0613279	0.12833	0.597395	7.79721	1.4114	0.0547116	0.0604364	0.047496	0.228058	0.101611	1.43362	53.6932	2.35507	0.190429	14.0523	1.54902	22.2624	277.45	3.5836	182.345	2.68459	9.41254	1.29525	0.26256	6.39216	12.8668	0.905737	3.50201	1.71741	0.308285	< D.L.	0.166121	1.553	0.271721	0.567441	0.192349	0.990811
GS029	Guishan	60	yellow	bead	m-Na-Al	55.2673	11.9563	17.8308	1.952	0.0925483	1.80767	0.58538	0.0273133	0.0968583	0.309672	6.72876	0.949138	0.25364	0.0448952	0.0211531	0.275316	0.124615	1.37692	32.5577	1.93685	3.57644	14.0703	2.68583	18.3983	373.463	6.63417	182.501	1.79808	6.2805	13.3514	0.513762	10.3361	23.2509	1.97015	7.74646	2.83346	0.36964	2.01836	0.182753	1.1492	0.521856	0.944085	0.15156	0.944339
GS037*	Guishan	4	green	bead	m-Na-Al	61.2505	10.4224	20.8277	1.46608	0.686187	2.17506	1.63918	0.0419365	1.332	0.153886	0.892419			0.0489618	0.0324781	0.23679	0.0495291	4.80734	89.367	9.22158	34.3902	39.195	43.507	33.6073	324.073	11.9668	290.975	3.08012	11.5906	17.2739	0.913401	24.879	36.5456	3.91135	16.8118	5.11035	0.83809	2.85641	0.715662	2.39	0.656627	1.81496	0.126014	1.22728
GS053	Guishan	20	blue	bead	m-Na-Al	64.3105	9.316	17.712	1.478	0.19201	1.948	0.718955	0.100055	0.846905	0.05703	0.19611	0.97003	0.210175	0.0694039	0.0774886	0.210545	0.14385	2.02156	60.9997	5.48433	10.0558	129.375	7.11536	23.2337	329.304	7.93661	186.613	3.29743	13.6755	8.16373	1.47106	16.4449	29.5184	3.32102	12.679	3.51326	0.480414	0.686059	0.606012	2.14963	0.602705	1.59279	0.119846	0.712497
GS074	Guishan	37	red	bead	m-Na-Al	63.5157	10.5135	14.5711	2.76432	0.460016	1.82676	1.20703	0.0562703	1.31484	0.141086	1.2018	0.723154	0.197178	0.0107367	0.0435791	0.302659	0.18685	0.601587	52.4586	< D.L.	< D.L.	8.1498	2.45139	35.1592	286.808	5.9305	267.416	2.78635	5.98016	0.873876	0.701055	33.7812	39.5153	3.74394	12.6833	3.46846	0.236994	1.31332	0.152651	0.842003	< D.L.	0.088538	0.0308191	< D.L.
GS103	Guishan	34	green	bead	m-Na-Al	59.9159	11.2718	16.9553	1.80441	0.372274	2.46088	1.19622	0.0683529	0.557026	0.189353	2.36034	1.04518	0.147244	0.0740222	0.0529366	0.373371	0.167218	5.23067	83.4832	7.81812	136.862	31.6204	16.7734	35.6052	454.193	8.95238	264.262	3.66145	10.307	7.25388	0.646103	30.6386	41.5153	4.03456	18.3226	4.49795	0.901212	0.843277	0.305582	1.65361	0.364619	1.27839	0.297238	0.595183
GS122	Guishan	37	blue	bead	m-Na-Al	64.0824	9.72378	16.1176	3.53351	0.0641784	1.22539	0.460424	0.0450757	1.80757	0.0368162	0.396776	0.683141	0.262078	0.0703254	0.0349093	0.271594	0.126821	2.79503	56.806	7.50256	16.4971	23.7708	31.7757	88.474	275.702	4.90466	351.091	8.78796	34.6797	8.71071	0.822388	8.27209	17.8387	1.32791	5.70063	3.13714	0.655305	1.1978	0.126316	1.70196	0.398754	1.47506	0.24304	1.42371
DY02	Daoye	43	blue	bead	m-Na-Al	63.8288	9.52186	16.5026	2.8907	0.190219	1.45836	0.642716	0.0550977	0.880788	0.0137233	0.170209	1.02197	0.0787279	0.0762163	0.0426709	0.253165	0.111861
DY10	Daoye	45	green	bead	m-Na-Al	67.858	7.64422	12.7278	1.77511	0.399993	2.32822	1.20396	0.0493267	0.681876	0.0933556	1.57395	0.530264	0.152144	0.0688844	0.0382015	0.288014	0.124729
DY14	Daoye	33	yellow	bead	m-Na-Al	60.6742	8.94758	16.8233	1.85389	0.396479	2.30697	1.80636	0.041897	0.112142	0.322606	1.95936	1.04298	0.166903	0.0892939	0.0324475	0.53168	0.149272
DY32	Daoye	44	blue	bead	m-Na-Al	59.6959	9.185	19.6943	2.56409	0.304411	1.44278	0.673768	0.0402841	1.88177	0.0255864	0.219539	1.36114	0.12285	0.151741	0.0311984	0.232628	0.131355
DY33	Daoye	34	green	bead	m-Na-Al	61.0688	10.4662	15.3929	3.04265	0.203653	1.60735	0.912041	0.0633265	0.643544	0.141618	2.51169	0.964121	0.0967588	0.0950471	0.0490438	0.30371	0.125787
DY39	Daoye	45	blue	bead	m-Na-Al	62.3891	9.16378	17.782	2.79733	0.164287	1.39219	0.689633	0.0557956	1.28952	0.0283422	0.309504	1.16244	0.122811	0.111482	0.0432114	0.301796	0.124321
DY42-1	Daoye	40	green	bead	m-Na-Al	62.9778	6.97175	14.3895	1.65275	1.72172	3.5785	1.43709	0.06181	1.22671	0.192602	1.99127	0.740975	0.172923	0.174328	0.0478694	0.284114	0.0850774
DY47	Daoye	54	red	bead	m-Na-Al	62.0415	7.25704	16.8169	1.33322	0.816791	4.24796	2.10259	0.0931685	0.915119	0.0364556	0.207709	0.901874	0.33207	0.209189	0.0721553	0.344141	0.0828488
WJC15	Wujiancuo	49	blue	bead	m-Na-Al	66.0839	7.85408	14.96	1.82735	0.376329	3.13408	1.23096	0.0735776	0.8595	0.0672531	0.185704	0.553069	0.210024	0.054402	0.0569829	0.325969	0.111483
WJC19	Wujiancuo	37	blue	bead	m-Na-Al	67.9559	5.81838	15.7927	1.58108	0.214303	2.07892	1.50596	0.0832135	1.13681	0.0916892	0.0869946	0.449297	0.277641	0.0659973	0.0644455	0.586175	0.112743
WJC24	Wujiancuo	45	blue	bead	m-Na-Al	62.8867	9.93733	17.0253	3.35978	0.109544	1.25607	0.617747	0.0451378	0.989156	0.0368	0.2687	0.826327	0.212044	0.101202	0.0349574	0.302719	0.116724
< D.L.: less than detection limit.
[truncated: 5 more columns]
